# Supplementary material for: Gluten Conformation at Different Temperatures and Additive Treatments
Source: Foods. 2022 Feb 1;11(3):430. doi: 10.3390/foods11030430 (PMC8834346; doi:10.3390/foods11030430)
Supplement: Supplementary file 1 [file foods-11-00430-s001.zip]

Archive with 1 entries (1 files):
- foods-1569987-supplymentary.pdf
